# Supplementary material for: Garcinol and Anacardic Acid, Natural Inhibitors of Histone Acetyltransferases, Inhibit Rhabdomyosarcoma Growth and Proliferation
Source: Molecules. 2023 Jul 8;28(14):5292. doi: 10.3390/molecules28145292 (PMC10383693; doi:10.3390/molecules28145292)
Supplement: Supplementary file 1 [file molecules-28-05292-s001.zip]

Archive with 1 entries (1 files):
- molecules-2396306-supplementary.pdf
